# Supplementary material for: Flaxseed Increases Animal Lifespan and Reduces Ovarian Cancer Severity by Toxically Augmenting One-Carbon Metabolism
Source: Molecules. 2021 Sep 18;26(18):5674. doi: 10.3390/molecules26185674 (PMC8471351; doi:10.3390/molecules26185674)
Supplement: Supplementary file 1 [file molecules-26-05674-s001.zip]

Archive with 1 entries (1 files):
- molecules-1315327-supplementary.pdf
